# Supplementary material for: Global changes in gene expression during compatible and incompatible interactions of faba bean (Vicia faba L.) during Orobanche foetida parasitism
Source: PLoS One. 2024 Apr 16;19(4):e0301981. doi: 10.1371/journal.pone.0301981 (PMC11020376; doi:10.1371/journal.pone.0301981)
Supplement: S1 Table — (XLSX) [file pone.0301981.s001.xlsx]

## Sheet: Feuil1
WRKYs involved in plant defense mechanisms during a biotic stress
WRKYs Genes	AtWRKYs_Proteins	TAIR_ID
WRKY1	AtWRKY1.1	AT2G04880.1		Detected
	AtWRKY1.2	AT2G04880.2		Not Detected
WRKY3	AtWRKY3	AT2G03340.1
WRKY4	AtWRKY4.1	AT1G13960.1
	AtWRKY4.2	AT1G13960.2
WRKY6	AtWRKY6	AT1G62300.1
WRKY18	AtWRKY18.1	AT4G31800.1
WRKY22	AtWRKY22	AT4G01250.1
WRKY27	AtWRKY27	AT5G52830.1
WRKY29	AtWRKY29	AT4G23550.1
WRKY30	AtWRKY30	AT5G24110.1
WRKY33	AtWRKY33	AT2G38470.1
WRKY38	AtWRKY38	AT5G22570.1
WRKY40	AtWRKY40	AT1G80840.1
WRKY45	AtWRKY45	AT3G01970.1
WRKY46	AtWRKY46	AT2G46400.1
WRKY49	AtWRKY49	AT5G43290.1
WRKY53	AtWRKY53	AT4G23810.1
WRKY62	AtWRKY62	AT5G01900.1
WRKY67	AtWRKY67.1	AT1G66550.1
	AtWRKY67.2	AT1G66550.2
WRKY70	AtWRKY70	AT3G56400.1
WRKY71	AtWRKY71	AT1G29860.1
