# Supplementary material for: Global changes in gene expression during compatible and incompatible interactions of faba bean (Vicia faba L.) during Orobanche foetida parasitism
Source: PLoS One. 2024 Apr 16;19(4):e0301981. doi: 10.1371/journal.pone.0301981 (PMC11020376; doi:10.1371/journal.pone.0301981)
Supplement: S2 Table — (XLSX) [file pone.0301981.s002.xlsx]

## Sheet: Feuil1
Genes/Proteins involved in the orobanchol biosynthesis pathway
Gene		Species	NCBI_ID
CDD7	CDD7	Arabidopsis thaliana	AEC10494.2
CDD8	CDD8	Arabidopsis thaliana	AEE86121.1
D27	D27	Arabidopsis thaliana	AEE27521.1
CYP711A	MAX1	Arabidopsis thaliana	NP_850074.1
	MAX1	Arabidopsis thaliana	NP_565617.2
	MAX1	Arabidopsis thaliana	AEC07804.1
	MAX1	Arabidopsis thaliana	AEC07803.1
	LjMAX1	Lotus japonicus	BBM90835.1
	MpaMAX1	Marchantia paleacea subsp. Diptera	BCG55903.1
	MtMAX1B	Medicago truncatula	AGI65361.1
	MtMAX1A	Medicago truncatula	AGI65360.1
	OsMAX1E	Oryza sativa Japonica Group (Japanese rice)	AGI65365.1
	OsMAX1D	Oryza sativa Japonica Group (Japanese rice)	AGI65364.1
	OsMAX1C	Oryza sativa Japonica Group (Japanese rice)	AGI65363.1
	OsMAX1B	Oryza sativa Japonica Group (Japanese rice)	AGI65362.1
	J033136E09	Oryza sativa Japonica Group (Japanese rice)	BAH00812.1
	PgMAX1	Picea glauca	AGI65359.1
	SmMAX1b	Selaginella moellendorffii	BBA85738.1
	SmMAX1	Selaginella moellendorffii	AGI65366.1
	ZmMAX1b	Zea mays	BBA85739.1
	ZmMAX1b	Zea mays	NP_001288498.1
CYP711A2	LOC4326926	Oryza sativa Japonica Group (Japanese rice)	XP_015633367.1
CYP711A3	LOC9269315	Oryza sativa Japonica Group (Japanese rice)	XP_015644699.2
	SbMAX1a	Sorghum bicolor (sorghum)	BBG28358.1
CYP722C	CYP722A1	Arabidopsis thaliana	NP_173393.5
	LOC109817436	Cajanus cajan (pigeon pea)	XP_020238265.1
	LOC109802945	Cajanus cajan (pigeon pea)	XP_020219964.1
	LOC101511038	Cicer arietinum (chickpea)	XP_004501123.1
	LOC100789430	Glycine max (soybean)	XP_003548874.1
	LOC107954542	Gossypium hirsutum (cotton)	XP_016745621.1
	DSD	Lotus japonicus	BBO93647.1
	AFK39117.1	Lotus japonicus	AFK39117.1
	LOC4337528	Oryza sativa Japonica Group (Japanese rice)	XP_015639511.1
	LOC8275760	Ricinus communis (castor bean)	XP_002510423.3
	LOC101266289	Solanum lycopersicum	XP_004232430.1
	OQU77193.1	Sorghum bicolor (sorghum)	OQU77193.1
	LOC114177304	Vigna unguiculata (cowpea)	XP_027918387.1
