# Supplementary material for: Global changes in gene expression during compatible and incompatible interactions of faba bean (Vicia faba L.) during Orobanche foetida parasitism
Source: PLoS One. 2024 Apr 16;19(4):e0301981. doi: 10.1371/journal.pone.0301981 (PMC11020376; doi:10.1371/journal.pone.0301981)
Supplement: S3 Table — (XLSX) [file pone.0301981.s003.xlsx]

## Sheet: goEnrichment_BP_R.BG_up
Host	R_Host
Stage	Before Germination
DEG	Up regulated
GO.ID	Term	Annotated	Significant	Expected	elimFisher
GO:0006996	organelle organization	2227	5	1.01	0.0015
GO:0009229	thiamine diphosphate biosynthetic process	8	1	0	0.0036
GO:0042357	thiamine diphosphate metabolic process	8	1	0	0.0036
GO:0000301	retrograde transport, vesicle recycling within Golgi	10	1	0	0.0045
GO:0006268	DNA unwinding involved in DNA replication	11	1	0	0.005
GO:0031022	nuclear migration along microfilament	11	1	0	0.005
GO:0099515	actin filament-based transport	11	1	0	0.005
GO:0071494	cellular response to UV-C	12	1	0.01	0.0054
GO:0051276	chromosome organization	857	3	0.39	0.0055
GO:0000105	histidine biosynthetic process	16	1	0.01	0.0072
GO:0009108	coenzyme biosynthetic process	295	2	0.13	0.0074
GO:0006547	histidine metabolic process	17	1	0.01	0.0077
GO:0034644	cellular response to UV	17	1	0.01	0.0077
GO:0052803	imidazole-containing compound metabolic process	17	1	0.01	0.0077
GO:0007097	nuclear migration	19	1	0.01	0.0086
GO:0051647	nucleus localization	19	1	0.01	0.0086
GO:0044283	small molecule biosynthetic process	1015	3	0.46	0.0089
GO:0006743	ubiquinone metabolic process	22	1	0.01	0.0099
GO:0006744	ubiquinone biosynthetic process	22	1	0.01	0.0099
GO:0009228	thiamine biosynthetic process	22	1	0.01	0.0099
GO:0042724	thiamine-containing compound biosynthetic process	22	1	0.01	0.0099
GO:0006772	thiamine metabolic process	24	1	0.01	0.0108
GO:0009903	chloroplast avoidance movement	24	1	0.01	0.0108
GO:0042723	thiamine-containing compound metabolic process	24	1	0.01	0.0108
GO:0010225	response to UV-C	25	1	0.01	0.0113
GO:0030705	cytoskeleton-dependent intracellular transport	26	1	0.01	0.0117
GO:0006270	DNA replication initiation	27	1	0.01	0.0122
GO:0032508	DNA duplex unwinding	27	1	0.01	0.0122
GO:0043967	histone H4 acetylation	27	1	0.01	0.0122
GO:0009902	chloroplast relocation	28	1	0.01	0.0126
GO:0019750	chloroplast localization	28	1	0.01	0.0126
GO:0051644	plastid localization	28	1	0.01	0.0126
GO:0051667	establishment of plastid localization	28	1	0.01	0.0126
GO:1901661	quinone metabolic process	28	1	0.01	0.0126
GO:1901663	quinone biosynthetic process	28	1	0.01	0.0126
GO:0032392	DNA geometric change	29	1	0.01	0.0131
GO:0051188	cofactor biosynthetic process	398	2	0.18	0.0131
GO:0016043	cellular component organization	3649	5	1.65	0.0136
GO:0006732	coenzyme metabolic process	415	2	0.19	0.0142
GO:0042181	ketone biosynthetic process	32	1	0.01	0.0144
GO:0030048	actin filament-based movement	37	1	0.02	0.0166
GO:0007030	Golgi organization	44	1	0.02	0.0198
GO:0048506	regulation of timing of meristematic phase transition	45	1	0.02	0.0202
GO:0048510	regulation of timing of transition from vegetative to reproductive phase	45	1	0.02	0.0202
GO:0071840	cellular component organization or biogenesis	4069	5	1.84	0.0216
GO:0006891	intra-Golgi vesicle-mediated transport	61	1	0.03	0.0273
GO:0044249	cellular biosynthetic process	6079	6	2.75	0.0279
GO:0040034	regulation of development, heterochronic	67	1	0.03	0.03
GO:0006325	chromatin organization	623	2	0.28	0.0305
GO:0009073	aromatic amino acid family biosynthetic process	69	1	0.03	0.0308
GO:1901576	organic substance biosynthetic process	6248	6	2.83	0.0319
GO:0009058	biosynthetic process	6372	6	2.89	0.0352
GO:0016573	histone acetylation	85	1	0.04	0.0379
GO:0018393	internal peptidyl-lysine acetylation	86	1	0.04	0.0383
GO:0018394	peptidyl-lysine acetylation	86	1	0.04	0.0383
GO:0006475	internal protein amino acid acetylation	87	1	0.04	0.0387
GO:0009637	response to blue light	93	1	0.04	0.0414
GO:0006338	chromatin remodeling	95	1	0.04	0.0422
GO:0009072	aromatic amino acid family metabolic process	95	1	0.04	0.0422
GO:0072528	pyrimidine-containing compound biosynthetic process	98	1	0.04	0.0435
GO:0042364	water-soluble vitamin biosynthetic process	101	1	0.05	0.0448
GO:0051186	cofactor metabolic process	768	2	0.35	0.0449
GO:0009416	response to light stimulus	789	2	0.36	0.0471
GO:0006767	water-soluble vitamin metabolic process	108	1	0.05	0.0479
GO:0006473	protein acetylation	109	1	0.05	0.0483
GO:0009314	response to radiation	822	2	0.37	0.0507
GO:0043543	protein acylation	120	1	0.05	0.0531
GO:0009110	vitamin biosynthetic process	122	1	0.06	0.0539
GO:0009411	response to UV	124	1	0.06	0.0548
GO:0072527	pyrimidine-containing compound metabolic process	124	1	0.06	0.0548
GO:0010256	endomembrane system organization	127	1	0.06	0.0561
GO:0006766	vitamin metabolic process	129	1	0.06	0.057
GO:0051656	establishment of organelle localization	130	1	0.06	0.0574
GO:0018130	heterocycle biosynthetic process	3513	4	1.59	0.0581
GO:0006261	DNA-dependent DNA replication	141	1	0.06	0.0621
GO:0019438	aromatic compound biosynthetic process	3606	4	1.63	0.0632
GO:0030029	actin filament-based process	156	1	0.07	0.0685
GO:0071103	DNA conformation change	160	1	0.07	0.0702
GO:0071482	cellular response to light stimulus	161	1	0.07	0.0706
GO:1901362	organic cyclic compound biosynthetic process	3757	4	1.7	0.0719
GO:0042180	cellular ketone metabolic process	164	1	0.07	0.0719
GO:0071478	cellular response to radiation	169	1	0.08	0.074
GO:0048509	regulation of meristem development	170	1	0.08	0.0744
GO:0006733	oxidoreduction coenzyme metabolic process	177	1	0.08	0.0774
GO:0044272	sulfur compound biosynthetic process	177	1	0.08	0.0774
GO:0044281	small molecule metabolic process	2344	3	1.06	0.0799
GO:0006259	DNA metabolic process	1070	2	0.48	0.0811
GO:0006928	movement of cell or subcellular component	191	1	0.09	0.0833
GO:0018205	peptidyl-lysine modification	227	1	0.1	0.0983
GO:0051640	organelle localization	229	1	0.1	0.0991
GO:0006260	DNA replication	232	1	0.11	0.1003
GO:0009658	chloroplast organization	235	1	0.11	0.1016
GO:0071214	cellular response to abiotic stimulus	248	1	0.11	0.1069
GO:0104004	cellular response to environmental stimulus	248	1	0.11	0.1069
GO:0016570	histone modification	253	1	0.11	0.109
GO:0048193	Golgi vesicle transport	261	1	0.12	0.1122
GO:1901607	alpha-amino acid biosynthetic process	263	1	0.12	0.1131
GO:0016569	covalent chromatin modification	266	1	0.12	0.1143
GO:0031047	gene silencing by RNA	278	1	0.13	0.1191
GO:0046483	heterocycle metabolic process	6324	5	2.86	0.1228

## Sheet: goEnrichment_BP_R.AG_up
Host	R_Host
Stage	After Germination
DEG	Up regulated
GO.ID	Term	Annotated	Significant	Expected	elimFisher
GO:2000068	regulation of defense response to insect	12	2	0.01	7e-05
GO:0002213	defense response to insect	16	2	0.02	0.00013
GO:0032197	transposition, RNA-mediated	36	2	0.04	0.00066
GO:0032196	transposition	48	2	0.05	0.00117
GO:0009753	response to jasmonic acid	236	3	0.25	0.00188
GO:0001504	neurotransmitter uptake	2	1	0	0.00211
GO:0015808	L-alanine transport	2	1	0	0.00211
GO:0032328	alanine transport	2	1	0	0.00211
GO:0051938	L-glutamate import	2	1	0	0.00211
GO:0089718	amino acid import across plasma membrane	2	1	0	0.00211
GO:0098712	L-glutamate import across plasma membrane	2	1	0	0.00211
GO:0015074	DNA integration	259	3	0.27	0.00245
GO:0015714	phosphoenolpyruvate transport	3	1	0	0.00317
GO:0033274	response to vitamin B2	3	1	0	0.00317
GO:0015717	triose phosphate transport	4	1	0	0.00422
GO:0015813	L-glutamate transmembrane transport	4	1	0	0.00422
GO:0035436	triose phosphate transmembrane transport	4	1	0	0.00422
GO:0006177	GMP biosynthetic process	5	1	0.01	0.00527
GO:0043619	regulation of transcription from RNA polymerase II promoter in response to oxidative stress	5	1	0.01	0.00527
GO:0046037	GMP metabolic process	5	1	0.01	0.00527
GO:0071229	cellular response to acid chemical	686	4	0.73	0.00528
GO:0042127	regulation of cell proliferation	119	2	0.13	0.00694
GO:0009867	jasmonic acid mediated signaling pathway	122	2	0.13	0.00728
GO:1900367	positive regulation of defense response to insect	7	1	0.01	0.00738
GO:0006357	regulation of transcription by RNA polymerase II	396	3	0.42	0.00801
GO:0009813	flavonoid biosynthetic process	129	2	0.14	0.0081
GO:0033273	response to vitamin	8	1	0.01	0.00843
GO:0071395	cellular response to jasmonic acid stimulus	133	2	0.14	0.0086
GO:1902475	L-alpha-amino acid transmembrane transport	9	1	0.01	0.00948
GO:0045893	positive regulation of transcription, DNA-templated	432	3	0.46	0.01015
GO:0001706	endoderm formation	10	1	0.01	0.01052
GO:0007492	endoderm development	10	1	0.01	0.01052
GO:0009963	positive regulation of flavonoid biosynthetic process	10	1	0.01	0.01052
GO:0010555	response to mannitol	10	1	0.01	0.01052
GO:0035987	endodermal cell differentiation	10	1	0.01	0.01052
GO:0043618	regulation of transcription from RNA polymerase II promoter in response to stress	10	1	0.01	0.01052
GO:1902680	positive regulation of RNA biosynthetic process	439	3	0.46	0.0106
GO:1903508	positive regulation of nucleic acid-templated transcription	439	3	0.46	0.0106
GO:0002831	regulation of response to biotic stimulus	150	2	0.16	0.01083
GO:0009812	flavonoid metabolic process	158	2	0.17	0.01195
GO:0008283	cell proliferation	161	2	0.17	0.01239
GO:0001704	formation of primary germ layer	12	1	0.01	0.01261
GO:0009269	response to desiccation	12	1	0.01	0.01261
GO:0051254	positive regulation of RNA metabolic process	477	3	0.5	0.01326
GO:0098656	anion transmembrane transport	168	2	0.18	0.01343
GO:0032101	regulation of response to external stimulus	169	2	0.18	0.01359
GO:1901701	cellular response to oxygen-containing compound	904	4	0.96	0.01372
GO:0043620	regulation of DNA-templated transcription in response to stress	14	1	0.01	0.0147
GO:0006366	transcription by RNA polymerase II	505	3	0.53	0.01545
GO:0010557	positive regulation of macromolecule biosynthetic process	508	3	0.54	0.0157
GO:0007369	gastrulation	15	1	0.02	0.01574
GO:0015807	L-amino acid transport	15	1	0.02	0.01574
GO:0051289	protein homotetramerization	15	1	0.02	0.01574
GO:0098739	import across plasma membrane	15	1	0.02	0.01574
GO:0045935	positive regulation of nucleobase-containing compound metabolic process	515	3	0.54	0.01628
GO:0070887	cellular response to chemical stimulus	1471	5	1.55	0.01655
GO:1901070	guanosine-containing compound biosynthetic process	16	1	0.02	0.01679
GO:0043900	regulation of multi-organism process	199	2	0.21	0.0185
GO:0009625	response to insect	18	1	0.02	0.01887
GO:0045597	positive regulation of cell differentiation	18	1	0.02	0.01887
GO:0010628	positive regulation of gene expression	548	3	0.58	0.01918
GO:0031328	positive regulation of cellular biosynthetic process	552	3	0.58	0.01956
GO:0009864	induced systemic resistance, jasmonic acid mediated signaling pathway	19	1	0.02	0.0199
GO:0009891	positive regulation of biosynthetic process	562	3	0.59	0.0205
GO:0015849	organic acid transport	211	2	0.22	0.02065
GO:0046942	carboxylic acid transport	211	2	0.22	0.02065
GO:0043090	amino acid import	20	1	0.02	0.02094
GO:0006636	unsaturated fatty acid biosynthetic process	22	1	0.02	0.02301
GO:0015800	acidic amino acid transport	22	1	0.02	0.02301
GO:0080186	developmental vegetative growth	22	1	0.02	0.02301
GO:2000067	regulation of root morphogenesis	22	1	0.02	0.02301
GO:0009755	hormone-mediated signaling pathway	1057	4	1.12	0.0231
GO:0015804	neutral amino acid transport	23	1	0.02	0.02405
GO:0051262	protein tetramerization	23	1	0.02	0.02405
GO:0009962	regulation of flavonoid biosynthetic process	24	1	0.03	0.02508
GO:0042493	response to drug	612	3	0.65	0.0256
GO:0006835	dicarboxylic acid transport	25	1	0.03	0.02611
GO:0031425	chloroplast RNA processing	25	1	0.03	0.02611
GO:0009611	response to wounding	246	2	0.26	0.02747
GO:0015711	organic anion transport	249	2	0.26	0.02809
GO:0006836	neurotransmitter transport	27	1	0.03	0.02817
GO:0051090	regulation of DNA-binding transcription factor activity	27	1	0.03	0.02817
GO:0009734	auxin-activated signaling pathway	258	2	0.27	0.03
GO:0000027	ribosomal large subunit assembly	29	1	0.03	0.03023
GO:0009695	jasmonic acid biosynthetic process	29	1	0.03	0.03023
GO:1901068	guanosine-containing compound metabolic process	29	1	0.03	0.03023
GO:1905421	regulation of plant organ morphogenesis	29	1	0.03	0.03023
GO:2000022	regulation of jasmonic acid mediated signaling pathway	29	1	0.03	0.03023
GO:0042451	purine nucleoside biosynthetic process	30	1	0.03	0.03125
GO:0042631	cellular response to water deprivation	30	1	0.03	0.03125
GO:0046129	purine ribonucleoside biosynthetic process	30	1	0.03	0.03125
GO:0032870	cellular response to hormone stimulus	1168	4	1.23	0.03191
GO:0009646	response to absence of light	31	1	0.03	0.03228
GO:0010192	mucilage biosynthetic process	31	1	0.03	0.03228
GO:0071462	cellular response to water stimulus	31	1	0.03	0.03228
GO:0007584	response to nutrient	32	1	0.03	0.0333
GO:0015748	organophosphate ester transport	32	1	0.03	0.0333
GO:0071365	cellular response to auxin stimulus	274	2	0.29	0.0335
GO:0033559	unsaturated fatty acid metabolic process	34	1	0.04	0.03535
GO:0071495	cellular response to endogenous stimulus	1221	4	1.29	0.03674

## Sheet: goEnrichment_BP_R.TS_up
Host	R_Host
Stage	Tubercle Stage
DEG	Up regulated
GO.ID	Term	Annotated	Significant	Expected	elimFisher
GO:0009115	xanthine catabolic process	7	1	0	0.0039
GO:0042554	superoxide anion generation	7	1	0	0.0039
GO:0046110	xanthine metabolic process	7	1	0	0.0039
GO:0006355	regulation of transcription, DNA-templated	2218	5	1.23	0.0045
GO:1903506	regulation of nucleic acid-templated transcription	2220	5	1.23	0.0045
GO:2001141	regulation of RNA biosynthetic process	2226	5	1.23	0.0045
GO:0051252	regulation of RNA metabolic process	2350	5	1.3	0.0058
GO:0019219	regulation of nucleobase-containing compound metabolic process	2436	5	1.35	0.0067
GO:2000112	regulation of cellular macromolecule biosynthetic process	2451	5	1.36	0.0069
GO:0010556	regulation of macromolecule biosynthetic process	2467	5	1.37	0.0071
GO:1903798	regulation of production of miRNAs involved in gene silencing by miRNA	13	1	0.01	0.0072
GO:0031326	regulation of cellular biosynthetic process	2546	5	1.41	0.0081
GO:0010199	organ boundary specification between lateral organs and the meristem	15	1	0.01	0.0083
GO:0009889	regulation of biosynthetic process	2561	5	1.42	0.0084
GO:0060964	regulation of gene silencing by miRNA	17	1	0.01	0.0094
GO:0006145	purine nucleobase catabolic process	18	1	0.01	0.0099
GO:0006801	superoxide metabolic process	18	1	0.01	0.0099
GO:0090691	formation of plant organ boundary	19	1	0.01	0.0105
GO:0045931	positive regulation of mitotic cell cycle	20	1	0.01	0.011
GO:0048859	formation of anatomical boundary	20	1	0.01	0.011
GO:0006351	transcription, DNA-templated	2740	5	1.52	0.0111
GO:0097659	nucleic acid-templated transcription	2742	5	1.52	0.0112
GO:0032774	RNA biosynthetic process	2749	5	1.52	0.0113
GO:0010468	regulation of gene expression	2850	5	1.58	0.0132
GO:0051171	regulation of nitrogen compound metabolic process	2863	5	1.59	0.0134
GO:1900036	positive regulation of cellular response to heat	25	1	0.01	0.0138
GO:0080090	regulation of primary metabolic process	2921	5	1.62	0.0146
GO:0046113	nucleobase catabolic process	28	1	0.02	0.0154
GO:0070920	regulation of production of small RNA involved in gene silencing by RNA	28	1	0.02	0.0154
GO:1900034	regulation of cellular response to heat	29	1	0.02	0.0159
GO:0043044	ATP-dependent chromatin remodeling	30	1	0.02	0.0165
GO:0031323	regulation of cellular metabolic process	3055	5	1.69	0.0176
GO:0006879	cellular iron ion homeostasis	34	1	0.02	0.0187
GO:0006144	purine nucleobase metabolic process	37	1	0.02	0.0203
GO:0060255	regulation of macromolecule metabolic process	3175	5	1.76	0.0206
GO:0060147	regulation of posttranscriptional gene silencing	38	1	0.02	0.0208
GO:0072523	purine-containing compound catabolic process	38	1	0.02	0.0208
GO:0034654	nucleobase-containing compound biosynthetic process	3221	5	1.78	0.0219
GO:0009414	response to water deprivation	424	2	0.23	0.022
GO:0009292	genetic transfer	41	1	0.02	0.0225
GO:0009294	DNA mediated transformation	41	1	0.02	0.0225
GO:0009415	response to water	432	2	0.24	0.0228
GO:0045324	late endosome to vacuole transport	43	1	0.02	0.0236
GO:0060966	regulation of gene silencing by RNA	44	1	0.02	0.0241
GO:0044764	multi-organism cellular process	46	1	0.03	0.0252
GO:0019222	regulation of metabolic process	3469	5	1.92	0.0295
GO:0018130	heterocycle biosynthetic process	3513	5	1.95	0.0311
GO:0035196	production of miRNAs involved in gene silencing by miRNA	62	1	0.03	0.0338
GO:0019438	aromatic compound biosynthetic process	3606	5	2	0.0345
GO:0034605	cellular response to heat	68	1	0.04	0.037
GO:0045787	positive regulation of cell cycle	73	1	0.04	0.0397
GO:0055072	iron ion homeostasis	74	1	0.04	0.0402
GO:1901362	organic cyclic compound biosynthetic process	3757	5	2.08	0.0405
GO:0009112	nucleobase metabolic process	79	1	0.04	0.0429
GO:0035195	gene silencing by miRNA	80	1	0.04	0.0434
GO:0009266	response to temperature stimulus	634	2	0.35	0.0462
GO:0065007	biological regulation	6953	7	3.85	0.0501
GO:0006338	chromatin remodeling	95	1	0.05	0.0514
GO:0050794	regulation of cellular process	5525	6	3.06	0.0559
GO:0006886	intracellular protein transport	713	2	0.39	0.0571
GO:0046916	cellular transition metal ion homeostasis	112	1	0.06	0.0603
GO:0031050	dsRNA processing	114	1	0.06	0.0614
GO:0070918	production of small RNA involved in gene silencing by RNA	114	1	0.06	0.0614
GO:0044271	cellular nitrogen compound biosynthetic process	4227	5	2.34	0.0637
GO:0080135	regulation of cellular response to stress	128	1	0.07	0.0687
GO:0007346	regulation of mitotic cell cycle	131	1	0.07	0.0702
GO:0034645	cellular macromolecule biosynthetic process	4339	5	2.4	0.0703
GO:0035194	posttranscriptional gene silencing by RNA	138	1	0.08	0.0738
GO:0060968	regulation of gene silencing	139	1	0.08	0.0743
GO:0009059	macromolecule biosynthetic process	4411	5	2.44	0.0747
GO:0010629	negative regulation of gene expression	842	2	0.47	0.0766
GO:0006139	nucleobase-containing compound metabolic process	5948	6	3.29	0.0775
GO:0007033	vacuole organization	151	1	0.08	0.0805
GO:0007034	vacuolar transport	151	1	0.08	0.0805
GO:0034613	cellular protein localization	876	2	0.49	0.0821
GO:0006875	cellular metal ion homeostasis	163	1	0.09	0.0867
GO:0016441	posttranscriptional gene silencing	164	1	0.09	0.0872
GO:0016070	RNA metabolic process	4613	5	2.55	0.088
GO:0055076	transition metal ion homeostasis	171	1	0.09	0.0907
GO:0070727	cellular macromolecule localization	931	2	0.52	0.0912
GO:0010605	negative regulation of macromolecule metabolic process	945	2	0.52	0.0935
GO:0000302	response to reactive oxygen species	177	1	0.1	0.0938
GO:0046907	intracellular transport	966	2	0.53	0.0971
GO:0009626	plant-type hypersensitive response	187	1	0.1	0.0988
GO:0034050	host programmed cell death induced by symbiont	187	1	0.1	0.0988
GO:0046483	heterocycle metabolic process	6324	6	3.5	0.1008
GO:0050789	regulation of biological process	6341	6	3.51	0.1019
GO:0072593	reactive oxygen species metabolic process	194	1	0.11	0.1023
GO:0051649	establishment of localization in cell	1000	2	0.55	0.103
GO:0030003	cellular cation homeostasis	200	1	0.11	0.1054
GO:0009892	negative regulation of metabolic process	1016	2	0.56	0.1058
GO:0010035	response to inorganic substance	1024	2	0.57	0.1073
GO:0010467	gene expression	4876	5	2.7	0.1074
GO:0006873	cellular ion homeostasis	213	1	0.12	0.1118
GO:1901565	organonitrogen compound catabolic process	1056	2	0.58	0.113
GO:0006725	cellular aromatic compound metabolic process	6500	6	3.6	0.113
GO:0048511	rhythmic process	217	1	0.12	0.1138
GO:0006605	protein targeting	229	1	0.13	0.1198
GO:0017038	protein import	233	1	0.13	0.1217
GO:1901360	organic cyclic compound metabolic process	6645	6	3.68	0.1238

## Sheet: goEnrichment_BP_R.AG_down
Host	R_Host
Stage	After Germination
DEG	Down regulated
GO.ID	Term	Annotated	Significant	Expected	elimFisher
GO:0006562	proline catabolic process	5	1	0	0.00075
GO:0010133	proline catabolic process to glutamate	5	1	0	0.00075
GO:0009065	glutamine family amino acid catabolic process	17	1	0	0.00257
GO:0006560	proline metabolic process	23	1	0	0.00347
GO:0006536	glutamate metabolic process	41	1	0.01	0.00618
GO:1901606	alpha-amino acid catabolic process	101	1	0.02	0.01518
GO:0009063	cellular amino acid catabolic process	102	1	0.02	0.01533
GO:0043648	dicarboxylic acid metabolic process	128	1	0.02	0.01921
GO:0009116	nucleoside metabolic process	132	1	0.02	0.0198
GO:0009064	glutamine family amino acid metabolic process	144	1	0.02	0.02159
GO:1901564	organonitrogen compound metabolic process	5548	3	0.84	0.02177
GO:0046395	carboxylic acid catabolic process	189	1	0.03	0.02827
GO:0016054	organic acid catabolic process	194	1	0.03	0.02901
GO:0072593	reactive oxygen species metabolic process	194	1	0.03	0.02901
GO:1901657	glycosyl compound metabolic process	232	1	0.04	0.03463
GO:0044281	small molecule metabolic process	2344	2	0.35	0.03847
GO:0044282	small molecule catabolic process	274	1	0.04	0.04081
GO:1901605	alpha-amino acid metabolic process	430	1	0.06	0.06354
GO:0046700	heterocycle catabolic process	459	1	0.07	0.06773
GO:1901361	organic cyclic compound catabolic process	510	1	0.08	0.07506
GO:0016567	protein ubiquitination	605	1	0.09	0.08861
GO:0006520	cellular amino acid metabolic process	618	1	0.09	0.09046
GO:0032446	protein modification by small protein conjugation	643	1	0.1	0.094
GO:0055086	nucleobase-containing small molecule metabolic process	655	1	0.1	0.09569
GO:0009651	response to salt stress	690	1	0.1	0.10063
GO:0070647	protein modification by small protein conjugation or removal	789	1	0.12	0.11448
GO:0006970	response to osmotic stress	794	1	0.12	0.11518
GO:0006807	nitrogen compound metabolic process	10132	3	1.53	0.13265
GO:1901565	organonitrogen compound catabolic process	1056	1	0.16	0.15115
GO:1901135	carbohydrate derivative metabolic process	1094	1	0.17	0.15628
GO:0044238	primary metabolic process	11482	3	1.73	0.19305
GO:0019752	carboxylic acid metabolic process	1449	1	0.22	0.20325
GO:0044237	cellular metabolic process	11839	3	1.79	0.21163
GO:0043436	oxoacid metabolic process	1534	1	0.23	0.21423
GO:0006082	organic acid metabolic process	1545	1	0.23	0.21565
GO:0046483	heterocycle metabolic process	6324	2	0.95	0.23948
GO:0071704	organic substance metabolic process	12354	3	1.87	0.24046
GO:0044248	cellular catabolic process	1841	1	0.28	0.25306
GO:1901575	organic substance catabolic process	1878	1	0.28	0.25765
GO:1901360	organic cyclic compound metabolic process	6645	2	1	0.26079
GO:0008152	metabolic process	13166	3	1.99	0.29107
GO:0009056	catabolic process	2188	1	0.33	0.29537
GO:0009628	response to abiotic stimulus	2327	1	0.35	0.31186
GO:0006464	cellular protein modification process	2551	1	0.39	0.3379
GO:0036211	protein modification process	2551	1	0.39	0.3379
GO:0043412	macromolecule modification	3358	1	0.51	0.42623
GO:0009987	cellular process	15031	3	2.27	0.43312
GO:0044267	cellular protein metabolic process	3774	1	0.57	0.46852
GO:0019538	protein metabolic process	4047	1	0.61	0.49512
GO:0006950	response to stress	4068	1	0.61	0.49713
GO:0006139	nucleobase-containing compound metabolic process	5948	1	0.9	0.65615
GO:0006725	cellular aromatic compound metabolic process	6500	1	0.98	0.69546
GO:0050896	response to stimulus	6636	1	1	0.70466
GO:0034641	cellular nitrogen compound metabolic process	6940	1	1.05	0.72456
GO:0044260	cellular macromolecule metabolic process	7462	1	1.13	0.7566
GO:0008150	biological_process	18481	3	2.79	0.80508
GO:0043170	macromolecule metabolic process	9276	1	1.4	0.84854
GO:0000002	mitochondrial genome maintenance	16	0	0	1
GO:0000003	reproduction	2096	0	0.32	1
GO:0000011	vacuole inheritance	2	0	0	1
GO:0000012	single strand break repair	7	0	0	1
GO:0000018	regulation of DNA recombination	24	0	0	1
GO:0000019	regulation of mitotic recombination	4	0	0	1
GO:0000023	maltose metabolic process	9	0	0	1
GO:0000024	maltose biosynthetic process	1	0	0	1
GO:0000025	maltose catabolic process	5	0	0	1
GO:0000027	ribosomal large subunit assembly	29	0	0	1
GO:0000028	ribosomal small subunit assembly	28	0	0	1
GO:0000032	cell wall mannoprotein biosynthetic process	2	0	0	1
GO:0000038	very long-chain fatty acid metabolic process	24	0	0	1
GO:0000041	transition metal ion transport	87	0	0.01	1
GO:0000045	autophagosome assembly	57	0	0.01	1
GO:0000050	urea cycle	12	0	0	1
GO:0000053	argininosuccinate metabolic process	2	0	0	1
GO:0000054	ribosomal subunit export from nucleus	31	0	0	1
GO:0000055	ribosomal large subunit export from nucleus	24	0	0	1
GO:0000056	ribosomal small subunit export from nucleus	15	0	0	1
GO:0000060	protein import into nucleus, translocation	36	0	0.01	1
GO:0000070	mitotic sister chromatid segregation	42	0	0.01	1
GO:0000075	cell cycle checkpoint	47	0	0.01	1
GO:0000076	DNA replication checkpoint	7	0	0	1
GO:0000077	DNA damage checkpoint	23	0	0	1
GO:0000079	regulation of cyclin-dependent protein serine/threonine kinase activity	36	0	0.01	1
GO:0000082	G1/S transition of mitotic cell cycle	20	0	0	1
GO:0000083	regulation of transcription involved in G1/S transition of mitotic cell cycle	1	0	0	1
GO:0000086	G2/M transition of mitotic cell cycle	26	0	0	1
GO:0000096	sulfur amino acid metabolic process	84	0	0.01	1
GO:0000097	sulfur amino acid biosynthetic process	55	0	0.01	1
GO:0000098	sulfur amino acid catabolic process	7	0	0	1
GO:0000101	sulfur amino acid transport	6	0	0	1
GO:0000103	sulfate assimilation	6	0	0	1
GO:0000105	histidine biosynthetic process	16	0	0	1
GO:0000122	negative regulation of transcription by RNA polymerase II	52	0	0.01	1
GO:0000132	establishment of mitotic spindle orientation	1	0	0	1
GO:0000147	actin cortical patch assembly	1	0	0	1
GO:0000154	rRNA modification	54	0	0.01	1
GO:0000160	phosphorelay signal transduction system	217	0	0.03	1
GO:0000162	tryptophan biosynthetic process	22	0	0	1
GO:0000165	MAPK cascade	32	0	0	1
GO:0000183	chromatin silencing at rDNA	3	0	0	1

## Sheet: goEnrichment_BP_R.BG_down
Host	R_Host
Stage	Before Germination
DEG	Down regulated
GO.ID	Term	Annotated	Significant	Expected	elimFisher
GO:0016998	cell wall macromolecule catabolic process	18	2	0.05	0.0011
GO:0000747	conjugation with cellular fusion	1	1	0	0.0028
GO:0000920	septum digestion after cytokinesis	1	1	0	0.0028
GO:0030994	primary cell septum disassembly	1	1	0	0.0028
GO:0031505	fungal-type cell wall organization	1	1	0	0.0028
GO:0044277	cell wall disassembly	1	1	0	0.0028
GO:0044347	cell wall polysaccharide catabolic process	1	1	0	0.0028
GO:0047496	vesicle transport along microtubule	1	1	0	0.0028
GO:0070871	cell wall organization involved in conjugation with cellular fusion	1	1	0	0.0028
GO:0071853	fungal-type cell wall disassembly	1	1	0	0.0028
GO:0099518	vesicle cytoskeletal trafficking	1	1	0	0.0028
GO:0140253	cell-cell fusion	1	1	0	0.0028
GO:1904541	fungal-type cell wall disassembly involved in conjugation with cellular fusion	1	1	0	0.0028
GO:0009694	jasmonic acid metabolic process	36	2	0.1	0.0045
GO:0000746	conjugation	2	1	0.01	0.0055
GO:0010111	glyoxysome organization	2	1	0.01	0.0055
GO:0010477	response to sulfur dioxide	2	1	0.01	0.0055
GO:0090558	plant epidermis development	287	4	0.79	0.0082
GO:0006076	(1->3)-beta-D-glucan catabolic process	3	1	0.01	0.0083
GO:0051648	vesicle localization	50	2	0.14	0.0085
GO:0051650	establishment of vesicle localization	50	2	0.14	0.0085
GO:0000272	polysaccharide catabolic process	163	3	0.45	0.0104
GO:0010928	regulation of auxin mediated signaling pathway	56	2	0.16	0.0105
GO:0071852	fungal-type cell wall organization or biogenesis	4	1	0.01	0.011
GO:0072384	organelle transport along microtubule	4	1	0.01	0.011
GO:2000122	negative regulation of stomatal complex development	4	1	0.01	0.011
GO:0009966	regulation of signal transduction	496	5	1.37	0.0119
GO:0023051	regulation of signaling	501	5	1.39	0.0124
GO:0010646	regulation of cell communication	507	5	1.4	0.013
GO:0002940	tRNA N2-guanine methylation	5	1	0.01	0.0138
GO:0048766	root hair initiation	5	1	0.01	0.0138
GO:0010037	response to carbon dioxide	6	1	0.02	0.0165
GO:0030259	lipid glycosylation	6	1	0.02	0.0165
GO:2000038	regulation of stomatal complex development	6	1	0.02	0.0165
GO:0010288	response to lead ion	7	1	0.02	0.0192
GO:0072347	response to anesthetic	7	1	0.02	0.0192
GO:0010817	regulation of hormone levels	379	4	1.05	0.0207
GO:0044036	cell wall macromolecule metabolic process	213	3	0.59	0.0212
GO:0070981	L-asparagine biosynthetic process	8	1	0.02	0.0219
GO:0070982	L-asparagine metabolic process	8	1	0.02	0.0219
GO:0009888	tissue development	800	6	2.21	0.0227
GO:0010970	transport along microtubule	9	1	0.02	0.0246
GO:0099111	microtubule-based transport	9	1	0.02	0.0246
GO:0006528	asparagine metabolic process	10	1	0.03	0.0273
GO:0006529	asparagine biosynthetic process	10	1	0.03	0.0273
GO:0030261	chromosome condensation	11	1	0.03	0.03
GO:0006999	nuclear pore organization	12	1	0.03	0.0327
GO:0009926	auxin polar transport	104	2	0.29	0.0337
GO:0015693	magnesium ion transport	13	1	0.04	0.0354
GO:0008202	steroid metabolic process	110	2	0.3	0.0373
GO:0015994	chlorophyll metabolic process	111	2	0.31	0.0379
GO:0045493	xylan catabolic process	14	1	0.04	0.0381
GO:0051275	beta-glucan catabolic process	14	1	0.04	0.0381
GO:0048581	negative regulation of post-embryonic development	113	2	0.31	0.0392
GO:0060918	auxin transport	114	2	0.32	0.0398
GO:0010274	hydrotropism	15	1	0.04	0.0407
GO:0010929	positive regulation of auxin mediated signaling pathway	15	1	0.04	0.0407
GO:0007389	pattern specification process	277	3	0.77	0.0414
GO:0050896	response to stimulus	6636	25	18.37	0.0419
GO:0006777	Mo-molybdopterin cofactor biosynthetic process	16	1	0.04	0.0434
GO:0019720	Mo-molybdopterin cofactor metabolic process	16	1	0.04	0.0434
GO:0043545	molybdopterin cofactor metabolic process	16	1	0.04	0.0434
GO:0051189	prosthetic group metabolic process	16	1	0.04	0.0434
GO:0048764	trichoblast maturation	121	2	0.33	0.0443
GO:0048765	root hair cell differentiation	121	2	0.33	0.0443
GO:0010054	trichoblast differentiation	122	2	0.34	0.045
GO:0009914	hormone transport	123	2	0.34	0.0456
GO:0009813	flavonoid biosynthetic process	129	2	0.36	0.0497
GO:0048469	cell maturation	129	2	0.36	0.0497
GO:0051656	establishment of organelle localization	130	2	0.36	0.0504
GO:0001736	establishment of planar polarity	19	1	0.05	0.0513
GO:0001738	morphogenesis of a polarized epithelium	19	1	0.05	0.0513
GO:0007164	establishment of tissue polarity	19	1	0.05	0.0513
GO:0010315	auxin efflux	19	1	0.05	0.0513
GO:0006778	porphyrin-containing compound metabolic process	132	2	0.37	0.0518
GO:0016052	carbohydrate catabolic process	305	3	0.84	0.0524
GO:0033013	tetrapyrrole metabolic process	133	2	0.37	0.0525
GO:0009606	tropism	137	2	0.38	0.0553
GO:0010053	root epidermal cell differentiation	138	2	0.38	0.056
GO:0010380	regulation of chlorophyll biosynthetic process	21	1	0.06	0.0566
GO:1900425	negative regulation of defense response to bacterium	21	1	0.06	0.0566
GO:0030258	lipid modification	140	2	0.39	0.0575
GO:0048209	regulation of vesicle targeting, to, from or within Golgi	22	1	0.06	0.0592
GO:0019953	sexual reproduction	144	2	0.4	0.0604
GO:0006097	glyoxylate cycle	23	1	0.06	0.0618
GO:0046487	glyoxylate metabolic process	23	1	0.06	0.0618
GO:1901463	regulation of tetrapyrrole biosynthetic process	23	1	0.06	0.0618
GO:0046686	response to cadmium ion	328	3	0.91	0.0624
GO:0044703	multi-organism reproductive process	147	2	0.41	0.0626
GO:0009967	positive regulation of signal transduction	149	2	0.41	0.0641
GO:0006032	chitin catabolic process	24	1	0.07	0.0644
GO:0006814	sodium ion transport	24	1	0.07	0.0644
GO:0046348	amino sugar catabolic process	24	1	0.07	0.0644
GO:1901001	negative regulation of response to salt stress	24	1	0.07	0.0644
GO:1901072	glucosamine-containing compound catabolic process	24	1	0.07	0.0644
GO:0006002	fructose 6-phosphate metabolic process	25	1	0.07	0.067
GO:0006026	aminoglycan catabolic process	25	1	0.07	0.067
GO:0007219	Notch signaling pathway	25	1	0.07	0.067
GO:0023056	positive regulation of signaling	153	2	0.42	0.0671
GO:0090627	plant epidermal cell differentiation	154	2	0.43	0.0679

## Sheet: goEnrichment_BP_R.TS_down
Host	R_Host
Stage	Tubercle Stage
DEG	Down regulated
GO.ID	Term	Annotated	Significant	Expected	elimFisher
GO:0015689	molybdate ion transport	5	1	0	0.0035
GO:0019605	butyrate metabolic process	8	1	0.01	0.0056
GO:0046459	short-chain fatty acid metabolic process	9	1	0.01	0.0063
GO:1900490	positive regulation of hydroxymethylglutaryl-CoA reductase (NADPH) activity	9	1	0.01	0.0063
GO:2001215	regulation of hydroxymethylglutaryl-CoA reductase (NADPH) activity	9	1	0.01	0.0063
GO:0001706	endoderm formation	10	1	0.01	0.007
GO:0007492	endoderm development	10	1	0.01	0.007
GO:0035987	endodermal cell differentiation	10	1	0.01	0.007
GO:0001704	formation of primary germ layer	12	1	0.01	0.0084
GO:0035067	negative regulation of histone acetylation	14	1	0.01	0.0098
GO:1901984	negative regulation of protein acetylation	14	1	0.01	0.0098
GO:2000757	negative regulation of peptidyl-lysine acetylation	14	1	0.01	0.0098
GO:0007283	spermatogenesis	15	1	0.01	0.0105
GO:0007369	gastrulation	15	1	0.01	0.0105
GO:0031057	negative regulation of histone modification	16	1	0.01	0.0112
GO:0051353	positive regulation of oxidoreductase activity	16	1	0.01	0.0112
GO:0010067	procambium histogenesis	17	1	0.01	0.0119
GO:0031507	heterochromatin assembly	17	1	0.01	0.0119
GO:0045597	positive regulation of cell differentiation	18	1	0.01	0.0126
GO:0006094	gluconeogenesis	19	1	0.01	0.0133
GO:0035065	regulation of histone acetylation	21	1	0.01	0.0147
GO:0048579	negative regulation of long-day photoperiodism, flowering	21	1	0.01	0.0147
GO:0051341	regulation of oxidoreductase activity	21	1	0.01	0.0147
GO:1901983	regulation of protein acetylation	21	1	0.01	0.0147
GO:2000756	regulation of peptidyl-lysine acetylation	21	1	0.01	0.0147
GO:0048646	anatomical structure formation involved in morphogenesis	271	2	0.19	0.0151
GO:2000067	regulation of root morphogenesis	22	1	0.02	0.0154
GO:0002098	tRNA wobble uridine modification	23	1	0.02	0.0161
GO:0006782	protoporphyrinogen IX biosynthetic process	23	1	0.02	0.0161
GO:0010143	cutin biosynthetic process	23	1	0.02	0.0161
GO:0010223	secondary shoot formation	23	1	0.02	0.0161
GO:0010346	shoot axis formation	23	1	0.02	0.0161
GO:0032434	regulation of proteasomal ubiquitin-dependent protein catabolic process	23	1	0.02	0.0161
GO:0046501	protoporphyrinogen IX metabolic process	23	1	0.02	0.0161
GO:0019319	hexose biosynthetic process	24	1	0.02	0.0168
GO:0070828	heterochromatin organization	24	1	0.02	0.0168
GO:2000058	regulation of ubiquitin-dependent protein catabolic process	24	1	0.02	0.0168
GO:0001763	morphogenesis of a branching structure	26	1	0.02	0.0182
GO:0010025	wax biosynthetic process	26	1	0.02	0.0182
GO:0010065	primary meristem tissue development	26	1	0.02	0.0182
GO:0010166	wax metabolic process	26	1	0.02	0.0182
GO:0061136	regulation of proteasomal protein catabolic process	26	1	0.02	0.0182
GO:0010345	suberin biosynthetic process	28	1	0.02	0.0196
GO:1903050	regulation of proteolysis involved in cellular protein catabolic process	28	1	0.02	0.0196
GO:0042335	cuticle development	29	1	0.02	0.0203
GO:1903362	regulation of cellular protein catabolic process	29	1	0.02	0.0203
GO:1905268	negative regulation of chromatin organization	29	1	0.02	0.0203
GO:1905421	regulation of plant organ morphogenesis	29	1	0.02	0.0203
GO:0002097	tRNA wobble base modification	30	1	0.02	0.0209
GO:0043161	proteasome-mediated ubiquitin-dependent protein catabolic process	329	2	0.23	0.0218
GO:0010498	proteasomal protein catabolic process	354	2	0.25	0.025
GO:0010089	xylem development	36	1	0.03	0.0251
GO:0008285	negative regulation of cell proliferation	37	1	0.03	0.0258
GO:1901570	fatty acid derivative biosynthetic process	37	1	0.03	0.0258
GO:0045892	negative regulation of transcription, DNA-templated	364	2	0.26	0.0263
GO:0006783	heme biosynthetic process	39	1	0.03	0.0271
GO:1902679	negative regulation of RNA biosynthetic process	378	2	0.27	0.0283
GO:1903507	negative regulation of nucleic acid-templated transcription	378	2	0.27	0.0283
GO:0042168	heme metabolic process	43	1	0.03	0.0299
GO:0051253	negative regulation of RNA metabolic process	391	2	0.28	0.0301
GO:0051188	cofactor biosynthetic process	398	2	0.28	0.0311
GO:0031400	negative regulation of protein modification process	45	1	0.03	0.0313
GO:0042176	regulation of protein catabolic process	45	1	0.03	0.0313
GO:0046364	monosaccharide biosynthetic process	50	1	0.04	0.0347
GO:0048232	male gamete generation	50	1	0.04	0.0347
GO:1901568	fatty acid derivative metabolic process	50	1	0.04	0.0347
GO:2000113	negative regulation of cellular macromolecule biosynthetic process	425	2	0.3	0.0351
GO:0045934	negative regulation of nucleobase-containing compound metabolic process	427	2	0.3	0.0354
GO:0030433	ubiquitin-dependent ERAD pathway	52	1	0.04	0.036
GO:0010558	negative regulation of macromolecule biosynthetic process	439	2	0.31	0.0372
GO:2001251	negative regulation of chromosome organization	56	1	0.04	0.0388
GO:0006006	glucose metabolic process	57	1	0.04	0.0394
GO:0031327	negative regulation of cellular biosynthetic process	455	2	0.32	0.0397
GO:0009890	negative regulation of biosynthetic process	456	2	0.32	0.0399
GO:0009833	plant-type primary cell wall biogenesis	59	1	0.04	0.0408
GO:0048598	embryonic morphogenesis	60	1	0.04	0.0415
GO:0048586	regulation of long-day photoperiodism, flowering	62	1	0.04	0.0428
GO:0036503	ERAD pathway	65	1	0.05	0.0449
GO:0016051	carbohydrate biosynthetic process	501	2	0.35	0.0473
GO:0032268	regulation of cellular protein metabolic process	504	2	0.36	0.0478
GO:0048508	embryonic meristem development	73	1	0.05	0.0502
GO:0051172	negative regulation of nitrogen compound metabolic process	522	2	0.37	0.0509
GO:0030162	regulation of proteolysis	74	1	0.05	0.0509
GO:0015995	chlorophyll biosynthetic process	75	1	0.05	0.0516
GO:0031056	regulation of histone modification	77	1	0.05	0.0529
GO:2000280	regulation of root development	82	1	0.06	0.0563
GO:0007276	gamete generation	83	1	0.06	0.0569
GO:0031497	chromatin assembly	83	1	0.06	0.0569
GO:0006511	ubiquitin-dependent protein catabolic process	556	2	0.39	0.057
GO:0051246	regulation of protein metabolic process	556	2	0.39	0.057
GO:0019941	modification-dependent protein catabolic process	557	2	0.39	0.0572
GO:0016573	histone acetylation	85	1	0.06	0.0583
GO:2000242	negative regulation of reproductive process	85	1	0.06	0.0583
GO:0018393	internal peptidyl-lysine acetylation	86	1	0.06	0.0589
GO:0018394	peptidyl-lysine acetylation	86	1	0.06	0.0589
GO:0006475	internal protein amino acid acetylation	87	1	0.06	0.0596
GO:0031324	negative regulation of cellular metabolic process	572	2	0.4	0.0599
GO:0006096	glycolytic process	89	1	0.06	0.0609
GO:0006165	nucleoside diphosphate phosphorylation	89	1	0.06	0.0609
GO:0006757	ATP generation from ADP	89	1	0.06	0.0609

## Sheet: goEnrichment_BP_S.BG_up
Host	S_Host
Stage	Before Germination
DEG	Up regulated
GO.ID	Term	Annotated	Significant	Expected	elimFisher
GO:0034605	cellular response to heat	80	3	0.14	0.0004
GO:0051784	negative regulation of nuclear division	23	2	0.04	0.00078
GO:0045835	negative regulation of meiotic nuclear division	1	1	0	0.0018
GO:0051447	negative regulation of meiotic cell cycle	1	1	0	0.0018
GO:0051598	meiotic recombination checkpoint	1	1	0	0.0018
GO:0051783	regulation of nuclear division	43	2	0.08	0.00272
GO:0045995	regulation of embryonic development	47	2	0.08	0.00324
GO:0000075	cell cycle checkpoint	49	2	0.09	0.00351
GO:0010948	negative regulation of cell cycle process	60	2	0.11	0.00522
GO:0033313	meiotic cell cycle checkpoint	3	1	0.01	0.00538
GO:0045992	negative regulation of embryonic development	3	1	0.01	0.00538
GO:0051469	vesicle fusion with vacuole	3	1	0.01	0.00538
GO:0000280	nuclear division	213	3	0.38	0.00659
GO:0033554	cellular response to stress	1609	8	2.89	0.00713
GO:0051298	centrosome duplication	4	1	0.01	0.00717
GO:0022414	reproductive process	2357	10	4.23	0.00768
GO:0051321	meiotic cell cycle	226	3	0.41	0.00775
GO:0000003	reproduction	2376	10	4.27	0.00812
GO:0032324	molybdopterin cofactor biosynthetic process	5	1	0.01	0.00895
GO:0032889	regulation of vacuole fusion, non-autophagic	5	1	0.01	0.00895
GO:0060145	viral gene silencing in virus induced gene silencing	5	1	0.01	0.00895
GO:0007098	centrosome cycle	6	1	0.01	0.01073
GO:0034622	cellular protein-containing complex assembly	751	5	1.35	0.01075
GO:0045786	negative regulation of cell cycle	89	2	0.16	0.01118
GO:0044403	symbiont process	268	3	0.48	0.0123
GO:0009745	sucrose mediated signaling	7	1	0.01	0.01251
GO:0042144	vacuole fusion, non-autophagic	7	1	0.01	0.01251
GO:0097576	vacuole fusion	7	1	0.01	0.01251
GO:1901355	response to rapamycin	7	1	0.01	0.01251
GO:1902659	regulation of glucose mediated signaling pathway	7	1	0.01	0.01251
GO:1902661	positive regulation of glucose mediated signaling pathway	7	1	0.01	0.01251
GO:0006336	DNA replication-independent nucleosome assembly	8	1	0.01	0.01428
GO:0010255	glucose mediated signaling pathway	8	1	0.01	0.01428
GO:0040020	regulation of meiotic nuclear division	8	1	0.01	0.01428
GO:0097327	response to antineoplastic agent	8	1	0.01	0.01428
GO:2000234	positive regulation of rRNA processing	8	1	0.01	0.01428
GO:0044419	interspecies interaction between organisms	286	3	0.51	0.01463
GO:0140014	mitotic nuclear division	107	2	0.19	0.01586
GO:0048193	Golgi vesicle transport	296	3	0.53	0.01603
GO:0009757	hexose mediated signaling	9	1	0.02	0.01606
GO:0040019	positive regulation of embryonic development	9	1	0.02	0.01606
GO:0046786	viral replication complex formation and maintenance	9	1	0.02	0.01606
GO:0050687	negative regulation of defense response to virus	9	1	0.02	0.01606
GO:0090070	positive regulation of ribosome biogenesis	9	1	0.02	0.01606
GO:1904580	regulation of intracellular mRNA localization	9	1	0.02	0.01606
GO:0048285	organelle fission	308	3	0.55	0.0178
GO:0002698	negative regulation of immune effector process	10	1	0.02	0.01782
GO:0005986	sucrose biosynthetic process	10	1	0.02	0.01782
GO:0031023	microtubule organizing center organization	10	1	0.02	0.01782
GO:0034724	DNA replication-independent nucleosome organization	10	1	0.02	0.01782
GO:0045472	response to ether	10	1	0.02	0.01782
GO:0010639	negative regulation of organelle organization	116	2	0.21	0.01847
GO:0051607	defense response to virus	117	2	0.21	0.01877
GO:0065003	protein-containing complex assembly	873	5	1.57	0.01948
GO:0010599	production of lsiRNA involved in RNA interference	11	1	0.02	0.01959
GO:0051415	microtubule nucleation by interphase microtubule organizing center	11	1	0.02	0.01959
GO:0051418	microtubule nucleation by microtubule organizing center	11	1	0.02	0.01959
GO:1903335	regulation of vacuolar transport	11	1	0.02	0.01959
GO:2000232	regulation of rRNA processing	11	1	0.02	0.01959
GO:0009630	gravitropism	122	2	0.22	0.0203
GO:0051129	negative regulation of cellular component organization	125	2	0.22	0.02124
GO:0035542	regulation of SNARE complex assembly	12	1	0.02	0.02135
GO:0009629	response to gravity	126	2	0.23	0.02156
GO:0009408	response to heat	335	3	0.6	0.02218
GO:0009875	pollen-pistil interaction	129	2	0.23	0.02253
GO:0001927	exocyst assembly	13	1	0.02	0.02311
GO:0010116	positive regulation of abscisic acid biosynthetic process	13	1	0.02	0.02311
GO:0035493	SNARE complex assembly	13	1	0.02	0.02311
GO:0071333	cellular response to glucose stimulus	13	1	0.02	0.02311
GO:1900459	positive regulation of brassinosteroid mediated signaling pathway	13	1	0.02	0.02311
GO:0010115	regulation of abscisic acid biosynthetic process	14	1	0.03	0.02487
GO:0071326	cellular response to monosaccharide stimulus	14	1	0.03	0.02487
GO:0071331	cellular response to hexose stimulus	14	1	0.03	0.02487
GO:0010564	regulation of cell cycle process	139	2	0.25	0.02588
GO:0010929	positive regulation of auxin mediated signaling pathway	15	1	0.03	0.02662
GO:0090069	regulation of ribosome biogenesis	15	1	0.03	0.02662
GO:0006974	cellular response to DNA damage stimulus	647	4	1.16	0.02836
GO:0007020	microtubule nucleation	16	1	0.03	0.02837
GO:0070370	cellular heat acclimation	16	1	0.03	0.02837
GO:1902932	positive regulation of alcohol biosynthetic process	16	1	0.03	0.02837
GO:0008298	intracellular mRNA localization	17	1	0.03	0.03012
GO:0046039	GTP metabolic process	17	1	0.03	0.03012
GO:0051445	regulation of meiotic cell cycle	17	1	0.03	0.03012
GO:0071479	cellular response to ionizing radiation	17	1	0.03	0.03012
GO:0090307	mitotic spindle assembly	17	1	0.03	0.03012
GO:0043933	protein-containing complex subunit organization	991	5	1.78	0.03151
GO:0010507	negative regulation of autophagy	18	1	0.03	0.03186
GO:1902930	regulation of alcohol biosynthetic process	18	1	0.03	0.03186
GO:0009606	tropism	160	2	0.29	0.03352
GO:0009303	rRNA transcription	19	1	0.03	0.0336
GO:0019079	viral genome replication	19	1	0.03	0.0336
GO:0034620	cellular response to unfolded protein	19	1	0.03	0.0336
GO:0009615	response to virus	163	2	0.29	0.03468
GO:0001678	cellular glucose homeostasis	20	1	0.04	0.03534
GO:0007094	mitotic spindle assembly checkpoint	20	1	0.04	0.03534
GO:0031577	spindle checkpoint	20	1	0.04	0.03534
GO:0071173	spindle assembly checkpoint	20	1	0.04	0.03534
GO:0071174	mitotic spindle checkpoint	20	1	0.04	0.03534
GO:0071329	cellular response to sucrose stimulus	20	1	0.04	0.03534
GO:0007033	vacuole organization	165	2	0.3	0.03545

## Sheet: goEnrichment_BP_S.AG_up
Host	S_Host
Stage	After Germination
DEG	Up regulated
GO.ID	Term	Annotated	Significant	Expected	elimFisher
GO:0009813	flavonoid biosynthetic process	159	3	0.25	0.002
GO:0009812	flavonoid metabolic process	186	3	0.29	0.0032
GO:0015074	DNA integration	444	4	0.7	0.0052
GO:0006721	terpenoid metabolic process	226	3	0.36	0.0054
GO:0044550	secondary metabolite biosynthetic process	245	3	0.39	0.0068
GO:0080027	response to herbivore	5	1	0.01	0.0079
GO:0006720	isoprenoid metabolic process	280	3	0.44	0.0098
GO:0000304	response to singlet oxygen	9	1	0.01	0.0142
GO:1902185	positive regulation of shoot apical meristem development	11	1	0.02	0.0173
GO:1990937	xylan acetylation	11	1	0.02	0.0173
GO:0009649	entrainment of circadian clock	13	1	0.02	0.0204
GO:0019742	pentacyclic triterpenoid metabolic process	15	1	0.02	0.0235
GO:0019748	secondary metabolic process	405	3	0.64	0.026
GO:0006722	triterpenoid metabolic process	17	1	0.03	0.0266
GO:0016098	monoterpenoid metabolic process	19	1	0.03	0.0297
GO:0016099	monoterpenoid biosynthetic process	19	1	0.03	0.0297
GO:0016114	terpenoid biosynthetic process	196	2	0.31	0.0384
GO:0007584	response to nutrient	26	1	0.04	0.0404
GO:0006310	DNA recombination	506	3	0.8	0.0455
GO:0010152	pollen maturation	31	1	0.05	0.0479
GO:0016102	diterpenoid biosynthetic process	35	1	0.06	0.054
GO:0006379	mRNA cleavage	37	1	0.06	0.057
GO:0008299	isoprenoid biosynthetic process	249	2	0.39	0.059
GO:1902183	regulation of shoot apical meristem development	40	1	0.06	0.0614
GO:1902182	shoot apical meristem development	41	1	0.06	0.0629
GO:0000266	mitochondrial fission	42	1	0.07	0.0644
GO:0016101	diterpenoid metabolic process	42	1	0.07	0.0644
GO:0032197	transposition, RNA-mediated	52	1	0.08	0.0791
GO:0009607	response to biotic stimulus	1480	5	2.34	0.082
GO:0009631	cold acclimation	58	1	0.09	0.0879
GO:0000154	rRNA modification	66	1	0.1	0.0994
GO:0018298	protein-chromophore linkage	68	1	0.11	0.1022
GO:0032196	transposition	68	1	0.11	0.1022
GO:0006378	mRNA polyadenylation	69	1	0.11	0.1037
GO:0010286	heat acclimation	69	1	0.11	0.1037
GO:0045491	xylan metabolic process	70	1	0.11	0.1051
GO:0043631	RNA polyadenylation	71	1	0.11	0.1065
GO:0042752	regulation of circadian rhythm	76	1	0.12	0.1136
GO:0000462	maturation of SSU-rRNA from tricistronic rRNA transcript (SSU-rRNA, 5.8S rRNA, LSU-rRNA)	77	1	0.12	0.115
GO:0006855	drug transmembrane transport	78	1	0.12	0.1164
GO:0009809	lignin biosynthetic process	81	1	0.13	0.1206
GO:0031124	mRNA 3'-end processing	81	1	0.13	0.1206
GO:0010224	response to UV-B	84	1	0.13	0.1248
GO:0006364	rRNA processing	396	2	0.63	0.1296
GO:0030490	maturation of SSU-rRNA	95	1	0.15	0.14
GO:0016072	rRNA metabolic process	420	2	0.66	0.1425
GO:0090501	RNA phosphodiester bond hydrolysis	97	1	0.15	0.1427
GO:0009808	lignin metabolic process	102	1	0.16	0.1495
GO:0015893	drug transport	105	1	0.17	0.1535
GO:0009834	plant-type secondary cell wall biogenesis	109	1	0.17	0.1589
GO:0006629	lipid metabolic process	1379	4	2.18	0.1721
GO:0010410	hemicellulose metabolic process	123	1	0.19	0.1774
GO:0006259	DNA metabolic process	1435	4	2.27	0.1899
GO:0042274	ribosomal small subunit biogenesis	136	1	0.22	0.1943
GO:0009411	response to UV	142	1	0.22	0.202
GO:0090305	nucleic acid phosphodiester bond hydrolysis	142	1	0.22	0.202
GO:0031123	RNA 3'-end processing	144	1	0.23	0.2045
GO:0009699	phenylpropanoid biosynthetic process	147	1	0.23	0.2083
GO:0034470	ncRNA processing	601	2	0.95	0.246
GO:0044255	cellular lipid metabolic process	1098	3	1.74	0.251
GO:0010383	cell wall polysaccharide metabolic process	187	1	0.3	0.2572
GO:0042254	ribosome biogenesis	632	2	1	0.2643
GO:0007623	circadian rhythm	193	1	0.31	0.2643
GO:0042493	response to drug	644	2	1.02	0.2714
GO:0009698	phenylpropanoid metabolic process	206	1	0.33	0.2794
GO:0000302	response to reactive oxygen species	207	1	0.33	0.2806
GO:0048509	regulation of meristem development	209	1	0.33	0.2829
GO:0009735	response to cytokinin	218	1	0.35	0.2931
GO:0051094	positive regulation of developmental process	224	1	0.35	0.2999
GO:0048511	rhythmic process	228	1	0.36	0.3043
GO:0007005	mitochondrion organization	230	1	0.36	0.3066
GO:0044036	cell wall macromolecule metabolic process	237	1	0.38	0.3143
GO:0009266	response to temperature stimulus	746	2	1.18	0.3315
GO:0009611	response to wounding	253	1	0.4	0.3316
GO:0009753	response to jasmonic acid	255	1	0.4	0.3338
GO:0021700	developmental maturation	262	1	0.41	0.3412
GO:0009832	plant-type cell wall biogenesis	265	1	0.42	0.3444
GO:0034660	ncRNA metabolic process	770	2	1.22	0.3455
GO:0022613	ribonucleoprotein complex biogenesis	782	2	1.24	0.3524
GO:0016042	lipid catabolic process	285	1	0.45	0.365
GO:0008610	lipid biosynthetic process	831	2	1.32	0.3806
GO:0006457	protein folding	304	1	0.48	0.3841
GO:0048285	organelle fission	308	1	0.49	0.388
GO:0043207	response to external biotic stimulus	1418	3	2.24	0.3912
GO:0009605	response to external stimulus	2000	4	3.17	0.3913
GO:0009734	auxin-activated signaling pathway	313	1	0.5	0.3929
GO:0031667	response to nutrient levels	314	1	0.5	0.3939
GO:0071365	cellular response to auxin stimulus	331	1	0.52	0.4102
GO:0009408	response to heat	335	1	0.53	0.414
GO:0042546	cell wall biogenesis	335	1	0.53	0.414
GO:0009555	pollen development	340	1	0.54	0.4187
GO:0009991	response to extracellular stimulus	344	1	0.54	0.4224
GO:0009725	response to hormone	2113	4	3.34	0.433
GO:0071669	plant-type cell wall organization or biogenesis	367	1	0.58	0.4434
GO:0009719	response to endogenous stimulus	2164	4	3.42	0.4516
GO:0050832	defense response to fungus	407	1	0.64	0.4781
GO:0006396	RNA processing	1636	3	2.59	0.4844
GO:0009414	response to water deprivation	442	1	0.7	0.5068
GO:0009415	response to water	447	1	0.71	0.5107
GO:0009409	response to cold	448	1	0.71	0.5115

## Sheet: goEnrichment_BP_S.TS_up
Host	S_Host
Stage	Tubercle Stage
DEG	Up regulated
GO.ID	Term	Annotated	Significant	Expected	elimFisher
GO:0061077	chaperone-mediated protein folding	78	3	0.19	0.00097
GO:0008295	spermidine biosynthetic process	21	2	0.05	0.00123
GO:0008216	spermidine metabolic process	27	2	0.07	0.00204
GO:0006596	polyamine biosynthetic process	38	2	0.09	0.00402
GO:1902395	regulation of 1-deoxy-D-xylulose-5-phosphate synthase activity	2	1	0	0.00496
GO:0006595	polyamine metabolic process	43	2	0.11	0.00512
GO:0051187	cofactor catabolic process	148	3	0.37	0.00595
GO:0006457	protein folding	304	4	0.75	0.00686
GO:0080110	sporopollenin biosynthetic process	3	1	0.01	0.00742
GO:0009408	response to heat	335	4	0.83	0.00957
GO:0043692	monoterpene metabolic process	4	1	0.01	0.00989
GO:0043693	monoterpene biosynthetic process	4	1	0.01	0.00989
GO:0034250	positive regulation of cellular amide metabolic process	61	2	0.15	0.01008
GO:0045727	positive regulation of translation	61	2	0.15	0.01008
GO:0000154	rRNA modification	66	2	0.16	0.01172
GO:0009309	amine biosynthetic process	68	2	0.17	0.01241
GO:0042401	cellular biogenic amine biosynthetic process	68	2	0.17	0.01241
GO:0010286	heat acclimation	69	2	0.17	0.01276
GO:0010322	regulation of isopentenyl diphosphate biosynthetic process, methylerythritol 4-phosphate pathway	6	1	0.01	0.0148
GO:0046128	purine ribonucleoside metabolic process	75	2	0.19	0.01495
GO:0042278	purine nucleoside metabolic process	77	2	0.19	0.01571
GO:0071071	regulation of phospholipid biosynthetic process	7	1	0.02	0.01724
GO:0006576	cellular biogenic amine metabolic process	84	2	0.21	0.01851
GO:0042744	hydrogen peroxide catabolic process	85	2	0.21	0.01893
GO:0097164	ammonium ion metabolic process	85	2	0.21	0.01893
GO:0045168	cell-cell signaling involved in cell fate commitment	8	1	0.02	0.01968
GO:0045903	positive regulation of translational fidelity	8	1	0.02	0.01968
GO:0006527	arginine catabolic process	9	1	0.02	0.02211
GO:0046246	terpene biosynthetic process	9	1	0.02	0.02211
GO:0006450	regulation of translational fidelity	10	1	0.02	0.02454
GO:0009445	putrescine metabolic process	10	1	0.02	0.02454
GO:0009446	putrescine biosynthetic process	10	1	0.02	0.02454
GO:0017001	antibiotic catabolic process	98	2	0.24	0.02469
GO:0044106	cellular amine metabolic process	102	2	0.25	0.02659
GO:0019510	S-adenosylhomocysteine catabolic process	11	1	0.03	0.02696
GO:1901606	alpha-amino acid catabolic process	106	2	0.26	0.02855
GO:0016999	antibiotic metabolic process	267	3	0.66	0.02867
GO:0009063	cellular amino acid catabolic process	108	2	0.27	0.02955
GO:0006557	S-adenosylmethioninamine biosynthetic process	13	1	0.03	0.03178
GO:0046499	S-adenosylmethioninamine metabolic process	13	1	0.03	0.03178
GO:0009846	pollen germination	113	2	0.28	0.03211
GO:0006597	spermine biosynthetic process	14	1	0.03	0.03419
GO:0034051	negative regulation of plant-type hypersensitive response	14	1	0.03	0.03419
GO:0042214	terpene metabolic process	14	1	0.03	0.03419
GO:1903725	regulation of phospholipid metabolic process	14	1	0.03	0.03419
GO:0042743	hydrogen peroxide metabolic process	118	2	0.29	0.03475
GO:0000056	ribosomal small subunit export from nucleus	15	1	0.04	0.03659
GO:0008215	spermine metabolic process	15	1	0.04	0.03659
GO:0046130	purine ribonucleoside catabolic process	15	1	0.04	0.03659
GO:0009266	response to temperature stimulus	746	5	1.85	0.03733
GO:0006412	translation	1005	6	2.49	0.03776
GO:0043043	peptide biosynthetic process	1012	6	2.51	0.03885
GO:0009065	glutamine family amino acid catabolic process	16	1	0.04	0.03898
GO:0010555	response to mannitol	16	1	0.04	0.03898
GO:0045948	positive regulation of translational initiation	16	1	0.04	0.03898
GO:0046498	S-adenosylhomocysteine metabolic process	16	1	0.04	0.03898
GO:0070370	cellular heat acclimation	16	1	0.04	0.03898
GO:0042273	ribosomal large subunit biogenesis	127	2	0.32	0.03972
GO:0009119	ribonucleoside metabolic process	128	2	0.32	0.04029
GO:0006152	purine nucleoside catabolic process	17	1	0.04	0.04136
GO:0048229	gametophyte development	537	4	1.33	0.04415
GO:0042454	ribonucleoside catabolic process	19	1	0.05	0.04612
GO:0046825	regulation of protein export from nucleus	19	1	0.05	0.04612
GO:0031348	negative regulation of defense response	142	2	0.35	0.04855
GO:0009164	nucleoside catabolic process	21	1	0.05	0.05085
GO:0034656	nucleobase-containing small molecule catabolic process	21	1	0.05	0.05085
GO:0009555	pollen development	340	3	0.84	0.05236
GO:0000055	ribosomal large subunit export from nucleus	24	1	0.06	0.0579
GO:0019288	isopentenyl diphosphate biosynthetic process, methylerythritol 4-phosphate pathway	24	1	0.06	0.0579
GO:0006518	peptide metabolic process	1125	6	2.79	0.05938
GO:0009116	nucleoside metabolic process	160	2	0.4	0.05998
GO:0045454	cell redox homeostasis	160	2	0.4	0.05998
GO:0043604	amide biosynthetic process	1129	6	2.8	0.06021
GO:0006446	regulation of translational initiation	26	1	0.06	0.06258
GO:0042219	cellular modified amino acid catabolic process	26	1	0.06	0.06258
GO:0000463	maturation of LSU-rRNA from tricistronic rRNA transcript (SSU-rRNA, 5.8S rRNA, LSU-rRNA)	27	1	0.07	0.0649
GO:0009308	amine metabolic process	168	2	0.42	0.06533
GO:0010363	regulation of plant-type hypersensitive response	28	1	0.07	0.06723
GO:0042631	cellular response to water deprivation	28	1	0.07	0.06723
GO:0071462	cellular response to water stimulus	28	1	0.07	0.06723
GO:0009697	salicylic acid biosynthetic process	29	1	0.07	0.06954
GO:0042254	ribosome biogenesis	632	4	1.57	0.07158
GO:0010204	defense response signaling pathway, resistance gene-independent	30	1	0.07	0.07186
GO:0009664	plant-type cell wall organization	180	2	0.45	0.07364
GO:0006826	iron ion transport	32	1	0.08	0.07646
GO:0009240	isopentenyl diphosphate biosynthetic process	32	1	0.08	0.07646
GO:0009612	response to mechanical stimulus	32	1	0.08	0.07646
GO:0046189	phenol-containing compound biosynthetic process	32	1	0.08	0.07646
GO:0046490	isopentenyl diphosphate metabolic process	32	1	0.08	0.07646
GO:0009812	flavonoid metabolic process	186	2	0.46	0.07792
GO:1901658	glycosyl compound catabolic process	33	1	0.08	0.07876
GO:0006662	glycerol ether metabolic process	34	1	0.08	0.08104
GO:0000054	ribosomal subunit export from nucleus	35	1	0.09	0.08333
GO:0031167	rRNA methylation	35	1	0.09	0.08333
GO:0033750	ribosome localization	35	1	0.09	0.08333
GO:0018904	ether metabolic process	36	1	0.09	0.08561
GO:0017000	antibiotic biosynthetic process	37	1	0.09	0.08788
GO:0071428	rRNA-containing ribonucleoprotein complex export from nucleus	37	1	0.09	0.08788
GO:0010584	pollen exine formation	38	1	0.09	0.09014
GO:0072523	purine-containing compound catabolic process	39	1	0.1	0.0924

## Sheet: goEnrichment_BP_S.BG_down
Host	S_Host
Stage	Before Germination
DEG	Down regulated
GO.ID	Term	Annotated	Significant	Expected	elimFisher
GO:0000002	mitochondrial genome maintenance	21	0	0	1
GO:0000003	reproduction	2376	0	0	1
GO:0000012	single strand break repair	6	0	0	1
GO:0000018	regulation of DNA recombination	30	0	0	1
GO:0000019	regulation of mitotic recombination	4	0	0	1
GO:0000023	maltose metabolic process	11	0	0	1
GO:0000024	maltose biosynthetic process	3	0	0	1
GO:0000025	maltose catabolic process	7	0	0	1
GO:0000027	ribosomal large subunit assembly	43	0	0	1
GO:0000028	ribosomal small subunit assembly	31	0	0	1
GO:0000032	cell wall mannoprotein biosynthetic process	1	0	0	1
GO:0000038	very long-chain fatty acid metabolic process	24	0	0	1
GO:0000041	transition metal ion transport	106	0	0	1
GO:0000045	autophagosome assembly	70	0	0	1
GO:0000050	urea cycle	9	0	0	1
GO:0000053	argininosuccinate metabolic process	2	0	0	1
GO:0000054	ribosomal subunit export from nucleus	35	0	0	1
GO:0000055	ribosomal large subunit export from nucleus	24	0	0	1
GO:0000056	ribosomal small subunit export from nucleus	15	0	0	1
GO:0000060	protein import into nucleus, translocation	33	0	0	1
GO:0000070	mitotic sister chromatid segregation	60	0	0	1
GO:0000075	cell cycle checkpoint	49	0	0	1
GO:0000076	DNA replication checkpoint	3	0	0	1
GO:0000077	DNA damage checkpoint	24	0	0	1
GO:0000079	regulation of cyclin-dependent protein serine/threonine kinase activity	39	0	0	1
GO:0000082	G1/S transition of mitotic cell cycle	29	0	0	1
GO:0000083	regulation of transcription involved in G1/S transition of mitotic cell cycle	1	0	0	1
GO:0000086	G2/M transition of mitotic cell cycle	26	0	0	1
GO:0000096	sulfur amino acid metabolic process	92	0	0	1
GO:0000097	sulfur amino acid biosynthetic process	60	0	0	1
GO:0000098	sulfur amino acid catabolic process	10	0	0	1
GO:0000101	sulfur amino acid transport	4	0	0	1
GO:0000103	sulfate assimilation	10	0	0	1
GO:0000105	histidine biosynthetic process	20	0	0	1
GO:0000122	negative regulation of transcription by RNA polymerase II	52	0	0	1
GO:0000132	establishment of mitotic spindle orientation	1	0	0	1
GO:0000147	actin cortical patch assembly	2	0	0	1
GO:0000154	rRNA modification	66	0	0	1
GO:0000160	phosphorelay signal transduction system	232	0	0	1
GO:0000162	tryptophan biosynthetic process	25	0	0	1
GO:0000165	MAPK cascade	32	0	0	1
GO:0000183	chromatin silencing at rDNA	4	0	0	1
GO:0000184	nuclear-transcribed mRNA catabolic process, nonsense-mediated decay	76	0	0	1
GO:0000186	activation of MAPKK activity	1	0	0	1
GO:0000187	activation of MAPK activity	6	0	0	1
GO:0000209	protein polyubiquitination	108	0	0	1
GO:0000212	meiotic spindle organization	5	0	0	1
GO:0000226	microtubule cytoskeleton organization	200	0	0	1
GO:0000244	spliceosomal tri-snRNP complex assembly	14	0	0	1
GO:0000245	spliceosomal complex assembly	43	0	0	1
GO:0000255	allantoin metabolic process	6	0	0	1
GO:0000256	allantoin catabolic process	4	0	0	1
GO:0000266	mitochondrial fission	42	0	0	1
GO:0000270	peptidoglycan metabolic process	3	0	0	1
GO:0000271	polysaccharide biosynthetic process	416	0	0	1
GO:0000272	polysaccharide catabolic process	212	0	0	1
GO:0000278	mitotic cell cycle	447	0	0	1
GO:0000280	nuclear division	213	0	0	1
GO:0000281	mitotic cytokinesis	198	0	0	1
GO:0000288	nuclear-transcribed mRNA catabolic process, deadenylation-dependent decay	86	0	0	1
GO:0000289	nuclear-transcribed mRNA poly(A) tail shortening	26	0	0	1
GO:0000290	deadenylation-dependent decapping of nuclear-transcribed mRNA	21	0	0	1
GO:0000291	nuclear-transcribed mRNA catabolic process, exonucleolytic	52	0	0	1
GO:0000301	retrograde transport, vesicle recycling within Golgi	10	0	0	1
GO:0000302	response to reactive oxygen species	207	0	0	1
GO:0000303	response to superoxide	14	0	0	1
GO:0000304	response to singlet oxygen	9	0	0	1
GO:0000305	response to oxygen radical	14	0	0	1
GO:0000335	negative regulation of transposition, DNA-mediated	1	0	0	1
GO:0000337	regulation of transposition, DNA-mediated	1	0	0	1
GO:0000338	protein deneddylation	14	0	0	1
GO:0000349	generation of catalytic spliceosome for first transesterification step	7	0	0	1
GO:0000350	generation of catalytic spliceosome for second transesterification step	7	0	0	1
GO:0000354	cis assembly of pre-catalytic spliceosome	3	0	0	1
GO:0000372	Group I intron splicing	5	0	0	1
GO:0000373	Group II intron splicing	59	0	0	1
GO:0000374	Group III intron splicing	3	0	0	1
GO:0000375	RNA splicing, via transesterification reactions	349	0	0	1
GO:0000376	RNA splicing, via transesterification reactions with guanosine as nucleophile	5	0	0	1
GO:0000377	RNA splicing, via transesterification reactions with bulged adenosine as nucleophile	344	0	0	1
GO:0000379	tRNA-type intron splice site recognition and cleavage	1	0	0	1
GO:0000380	alternative mRNA splicing, via spliceosome	38	0	0	1
GO:0000381	regulation of alternative mRNA splicing, via spliceosome	30	0	0	1
GO:0000387	spliceosomal snRNP assembly	34	0	0	1
GO:0000389	mRNA 3'-splice site recognition	7	0	0	1
GO:0000390	spliceosomal complex disassembly	2	0	0	1
GO:0000393	spliceosomal conformational changes to generate catalytic conformation	14	0	0	1
GO:0000394	RNA splicing, via endonucleolytic cleavage and ligation	16	0	0	1
GO:0000395	mRNA 5'-splice site recognition	2	0	0	1
GO:0000398	mRNA splicing, via spliceosome	287	0	0	1
GO:0000412	histone peptidyl-prolyl isomerization	2	0	0	1
GO:0000413	protein peptidyl-prolyl isomerization	3	0	0	1
GO:0000414	regulation of histone H3-K36 methylation	2	0	0	1
GO:0000422	autophagy of mitochondrion	35	0	0	1
GO:0000423	mitophagy	4	0	0	1
GO:0000447	endonucleolytic cleavage in ITS1 to separate SSU-rRNA from 5.8S rRNA and LSU-rRNA from tricistronic rRNA transcript (SSU-rRNA, 5.8S rRNA, LSU-rRNA)	18	0	0	1
GO:0000448	cleavage in ITS2 between 5.8S rRNA and LSU-rRNA of tricistronic rRNA transcript (SSU-rRNA, 5.8S rRNA, LSU-rRNA)	3	0	0	1
GO:0000451	rRNA 2'-O-methylation	6	0	0	1
GO:0000453	enzyme-directed rRNA 2'-O-methylation	6	0	0	1
GO:0000454	snoRNA guided rRNA pseudouridine synthesis	3	0	0	1

[truncated: 2 more sheets: goEnrichment_BP_S.AG_down, goEnrichment_BP_S.TS_down]
